# Supplementary material for: Postcranial heterochrony, modularity, integration and disparity in the prenatal ossification in bats (Chiroptera)
Source: BMC Evol Biol. 2019 Mar 12;19:75. doi: 10.1186/s12862-019-1396-1 (PMC6417144; doi:10.1186/s12862-019-1396-1)
Supplement: Supplementary file 3 — Table S1. Average values (mm) of 25 postcranial linear measurements of 66 specimens of 11 bat species and all species pooled. Standard deviation in parenthesis. (CSV 3 kb) [file 12862_2019_1396_MOESM3_ESM.csv]

	CRL	HL	CL	SL	FL	RiL	TL	FiL	RL	UL	StL	MPL	PPL	McL	MtL	TaL	CaL	CvL	TvL	LvL	SvL	CavL	IlL	IsL	PuL
A. dongbacana	18.39 (13.8)	4.25 (2.12)	3.89 (0.86)	2.55 (0.78)	2.98 (1.16)	2.92 (0.62)	3.36 (1.96)	2.87 (2.02)	5.51 (5.79)	5.61 (9.44)	0.46 (0.38)	1.7 (0.95)	1.44 (0.44)	3.24 (2.55)	0.98 (0.18)	0.56 (0.14)	0.14 (0.05)	3.61 (0.47)	2.43 (0.21)	1.68 (0.16)	1.16 (0.28)	0.52	1.29 (0.23)	0.86	0.94 (0.43)
																						-0.2		-0.3
A. stoliczkanus	13.74 (28.1)	2.37 (2.06)	2.83 (0.92)	1.51 (0.89)	1.67 (1.14)	1.98 (0.43)	1.84 (1.72)	1.38 (1.44)	2.88 (3.96)	2.66 (5.07)	0.09 (0.07)	0.33 (0.48)	0.46 (0.51)	1.52 (2.02)	0.44 (0.22)	0.15 (0.07)	0	2.47 (1.78)	1.69	1.03 (0.38)	0.5	0.16 (0.07)	0.75 (0.28)	0.26 (0.16)	0.17 (0.14)
																	0		-0.8		-0.35
C. sphinx	16.18 (118)	5	3.49 (5.79)	2.44 (8.38)	2.81 (7.73)	2.84 (8.84)	2.96 (11.71)	2.23 (6.21)	5.94 (50.88)	6.32 (65.51)	0.98 (1.81)	1.81 (5.91)	1.59 (4.35)	4.04 (25.61)	0.81 (1.05)	0.66 (0.71)	0	2.2	1.4	0.86 (1.07)	0.63 (0.56)	0.35 (0.17)	1.36 (2.46)	0.8	1.08 (1.81)
		-33.72															0	-6.97	-2.76					-1.01
H. blanfordi	11.95 (26.5)	2.72 (3.13)	2.74 (1.56)	2.09 (2.32)	1.5	1.9	1.56 (1.66)	1.51 (1.64)	2.81 (5.64)	3	0.41 (0.31)	0.96 (1.26)	0.49 (0.38)	2.21 (5.57)	0.31 (0.15)	0.34 (0.15)	0.1	2.43 (2.51)	1.59 (0.99)	0.81 (0.54)	0.66 (0.38)	0.27 (0.08)	0.85 (0.42)	0.38 (0.27)	0.6
					-1.32	-1				-6.52							-0.05								-0.46
H. larvatus	17.03 (5.47)	4.16	3.62 (0.62)	2.13 (0.54)	2.29 (0.38)	2.64 (0.38)	2.26 (0.69)	2.06	4.32 (2.66)	4.9	0	0.9	0.63 (0.32)	2.6	0.43 (0.09)	0.36 (0.12)	0	3.24 (1.04)	2.28 (0.21)	1.69 (0.06)	0.75 (0.56)	0.23 (0.08)	0.93 (0.29)	0.31 (0.37)	0.39 (0.38)
		-1						-0.7		-4.32	0	-1.03		-2.99			0
K. hardwickii	8.78 (5.23)	1.14 (0.41)	1.59 (0.21)	0.67 (0.33)	0.71 (0.22)	1.01	0.52 (0.34)	0.47 (0.28)	0.9	1.13 (0.68)	0	0.09 (0.06)	0.08 (0.04)	0.29	0.03 (0.01)	0.03 (0.01)	0	0.67	0.45 (0.61)	0.17 (0.21)	0.13 (0.12)	0.06 (0.02)	0.2	0.06 (0.03)	0
						-0.2			-0.7		0			-0.6			0	-1.1					-0.11		0
M. schreibersii	24.25 (7.64)	6.59 (0.19)	5.38 (0.07)	5.02 (0.03)	4.77 (0.06)	3.9	5.08 (0.12)	5.01 (0.15)	8.41 (0.37)	9.82 (0.51)	1.27 (0.02)	1.71 (0.005)	2.22 (2E-4)	6.2	1.83 (0.09)	1.71 (5E-4)	0.2	4.81 (0.005)	2.62 (0.001)	1.76 (0.008)	1.72 (5E-4)	0.89 (8E-4)	2.87 (0.03)	1.92 (0.005)	2.53 (0.01)
						-0.05								-0.13			-0.08
Myotis sp	10.51 (1.51)	2.01 (0.49)	2.11	1.47 (0.09)	1.12 (0.27)	1.6	1.09 (0.57)	0.98 (0.48)	1.85 (1.28)	1.82 (0.83)	0	0	0 (	0.91 (1.64)	0.04 (0.002)	0.1	0	2.22 (0.08)	1.53 (0.11)	0.56 (0.62)	0.29 (0.17)	0	0.68 (0.07)	0	0.19 (0.07)
			-0.2			-0.07					0	0	0)			-0.02	0					0		0
R. pearsoni	9.14	2.14	2.29	1.41	1.38	1.7	1.36	1.16	2.17	2.67	0	0	0.14	0.95	0.14	0.13	0	2.14	1.38	0.82	0.48	0	0.58	0	0
R. pusillus	8	1.38	2.19	0.63	0.78	1.62	0.54	0.34	1.05	1.31	0	0	0	0	0	0	0	0	0	0	0	0	0	0	0
R. thomasi	14.35 (21)	3.07 (1.54)	2.88 (0.97)	1.92	1.9	2.22 (0.77)	2.11 (0.87)	1.88 (0.74)	3.17 (2.17)	3.71 (3.15)	0	0.38 (0.24)	0.67 (0.18)	2.01 (1.28)	0.38 (0.05)	0.15 (0.02)	0.04 (0.01)	2.82 (1.22)	1.9	1.39 (0.41)	0.84 (0.25)	0.15 (0.04)	0.93 (0.19)	0.14	0.19
				-0.8	-0.88						0								-0.5					-0.1	-0.1
Chiroptera	14.57 (32.6)	3.14 (4.56)	3.05 (1.58)	1.93 (1.71)	2.03 (1.86)	2.23 (1.27)	2.18 (2.67)	1.85 (2.19)	3.64 (8.36)	3.88 (10.99)	0.25	0.76 (1.16)	0.76 (0.79)	2.19	0.52 (0.31)	0.33 (0.21)	0.05 (0.02)	2.65 (2.19)	1.75 (0.94)	1.13 (0.54)	0.71	0.26 (0.12)	0.94 (0.54)	0.43 (0.36)	0.49 (0.53)
											-0.3			-4.5							-0.4
