# Supplementary material for: Postcranial heterochrony, modularity, integration and disparity in the prenatal ossification in bats (Chiroptera)
Source: BMC Evol Biol. 2019 Mar 12;19:75. doi: 10.1186/s12862-019-1396-1 (PMC6417144; doi:10.1186/s12862-019-1396-1)
Supplement: Supplementary file 9 — Table S3. PCA loadings of relative ossification rank for 24 postcranial bones. (CSV 1 kb) [file 12862_2019_1396_MOESM9_ESM.csv]

	PC 1	PC 2	PC 3	PC 4	PC 5
Humeri	0.37224	0.018485	-0.06207	-0.0122	-0.06593
Radius	0.3472	0.07574	0.02129	-0.00062	-0.00996
Ulna	0.32142	0.10613	0.07515	0.051041	0.059637
Carpals	-0.03919	0.073991	-0.06951	0.19961	0.039924
Metacarpals	0.061604	0.089839	0.26136	0.19357	-0.31129
Manual phalanges	-0.15987	0.094066	0.46062	0.15561	0.046823
Femur	0.33988	0.051027	0.090974	-0.05786	-0.03183
Tibia	0.32306	0.096476	0.088293	-0.02201	0.093496
Fibula	0.29492	0.11298	0.052054	0.000232	0.12979
Tarsals	0.04074	0.15126	-0.11469	0.61272	-0.31739
Metatarsals	0.10162	0.11436	0.26351	0.06382	-0.28971
Pedal phalanges	-0.06262	0.063135	0.43929	0.098958	-0.26471
Clavicle	0.37094	-0.05783	-0.06154	-0.02526	-0.04942
Scapula	0.16646	0.075399	0.15225	-0.05673	0.23165
Cervical v.	-0.02175	0.33231	-0.00711	-0.1716	0.13399
Thoracic v.	-0.043	0.34855	-0.0231	-0.15125	0.006875
Lumbar v.	-0.02597	0.45989	-0.08981	-0.11732	-0.11836
Sacral v.	-0.07655	0.43768	-0.08585	-0.10509	-0.2124
Caudal v.	-0.22191	0.39583	-0.18424	-0.13674	-0.04881
Ilium	0.01145	0.099892	0.24952	-0.014	0.22026
Ischium	-0.10094	0.15848	0.31226	0.032832	0.48709
Pubis	-0.13657	-0.02818	0.34447	0.003725	0.048189
Sternum	0.017253	0.21135	-0.23385	0.61233	0.43105
Ribs	0.17674	0.11999	0.018518	-0.1633	0.021456
