# Supplementary material for: Postcranial heterochrony, modularity, integration and disparity in the prenatal ossification in bats (Chiroptera)
Source: BMC Evol Biol. 2019 Mar 12;19:75. doi: 10.1186/s12862-019-1396-1 (PMC6417144; doi:10.1186/s12862-019-1396-1)
Supplement: Supplementary file 11 — Table S4. Bone size variance (disparity) and eigenvalue dispersion (integration) values of 24 postcranial bones of nine bat species included in this study. Left and right boxes include bones of the appendicular and axial module respectively. Int = Integration, Disp = disparity. (CSV 2 kb) [file 12862_2019_1396_MOESM11_ESM.csv]

		Appendicular											Axial
		HL	FL	TL	FiL	RL	UL	MPL	PPL	McL	MtL	TaL		CaL	StL	CL	SL	RiL	CvL	TvL	LvL	SvL	CavL	IlL	IsL	PuL
Aselliscus dongbacana	Int	0.316	0.04	0.107	0.052	0.991	1.215	0.045	0.081	0.113	0.185	0.287		0.388	0.276	0.186	0.006	0.029	0.124	0.017	0.058	0.115	0.262	0.088	0.162	0.138
	Disp	2.12	1.155	1.957	2.015	5.794	9.438	0.953	0.44	2.549	0.178	0.144		0.052	0.381	0.86	0.776	0.619	0.466	0.207	0.163	0.284	0.204	0.228	0.295	0.434
Aselliscus stoliczkanus	Int	0.119	0.02	0.045	0.015	0.285	0.274	0.068	0.053	0.046	0.052	0.09		0.141	0.112	0.155	0.009	0.034	0.132	0.025	0.016	0.045	0.101	0.021	0.078	0.097
	Disp	2.058	1.143	1.723	1.437	3.959	5.069	0.476	0.512	2.019	0.221	0.065		0	0.065	0.915	0.893	0.434	1.776	0.796	0.381	0.349	0.073	0.28	0.158	0.138
Cynopterus sphinx	Int	8.728	0.073	0.345	0.123	9.856	14.85	0.048	0.154	2.367	1.119	1.377		2.926	0.727	0.449	0.053	0.374	0.087	0.532	1.148	1.578	2.159	0.428	1.156	0.74
	Disp	33.92	7.732	11.7	6.213	50.878	65.509	5.908	4.347	25.613	1.051	0.711		0	1.808	5.786	8.381	8.842	6.97	2.761	1.074	0.564	0.168	2.457	1.007	1.814
Hesperoptenus blanfordi	Int	0.509	0.012	0.03	0.022	0.979	1.219	0.04	0.235	0.648	0.372	0.411		0.566	0.304	0.297	0.173	0.06	0.376	0.054	0.13	0.162	0.417	0.097	0.319	0.172
	Disp	3.131	1.324	1.66	1.641	5.642	6.523	1.258	0.385	5.57	0.148	0.154		0.046	0.31	1.557	2.323	0.996	2.51	0.987	0.545	0.381	0.08	0.424	0.273	0.461
Hipposideros larvatus	Int	1.667	0.057	0.076	0.032	2.407	3.967	0.507	0.458	0.625	0.766	0.675		1.284	1.284	0.953	0.035	0.172	0.806	0.055	0.081	0.228	0.845	0.238	0.738	0.609
	Disp	1.005	0.384	0.687	0.697	2.657	4.316	1.029	0.325	2.988	0.069	0.119		0	0	0.616	0.54	0.376	1.038	0.209	0.06	0.563	0.083	0.292	0.372	0.385
Kerivoula hardwickii	Int	0.095	0.014	0.01	0.005	0.079	0.121	0.025	0.029	0.033	0.046	0.044		0.058	0.058	0.19	0.02	0.055	0.091	0.04	0.015	0.018	0.035	0.012	0.033	0.058
	Disp	0.408	0.216	0.343	0.28	0.699	0.68	0.06	0.042	0.6	0.005	0.007		0	0	0.214	0.327	0.202	1.104	0.615	0.209	0.124	0.022	0.108	0.026	0
Miniopterus schreibersii	Int	8.686	1.167	2.067	1.969	23.076	38.67	3.866	2.32	6.318	2.838	4.115		10.532	5.488	2.793	1.603	0.049	0.965	1.402	4.177	4.076	7.714	0.623	3.12	1.381
	Disp	0.192	0.065	0.115	0.151	0.37	0.51	0.005	0	0.125	0.088	0		0.08	0.016	0.076	0.036	0.048	0.005	0.001	0.008	0	0.001	0.029	0.005	0.008
Myotis sp	Int	1.313	0.097	0.229	0.118	1.921	1.382	0.992	0.992	0.603	0.86	0.64		0.992	0.992	1.042	0.155	0.213	0.933	0.217	0.008	0.183	0.992	0.064	0.992	0.401
	Disp	0.49	0.274	0.572	0.48	1.28	0.832	0	0	1.638	0.002	0.02		0	0	0.205	0.088	0.068	0.084	0.11	0.616	0.168	0	0.068	0	0.068
Rhinolophus thomasi	Int	0.312	0.04	0.056	0.022	0.401	0.711	0.15	0.079	0.063	0.158	0.188		0.259	0.293	0.202	0.044	0.069	0.223	0.025	0.007	0.053	0.23	0.039	0.229	0.207
	Disp	1.539	0.876	0.868	0.742	2.17	3.15	0.239	0.181	1.284	0.051	0.024		0.012	0	0.969	0.797	0.773	1.219	0.497	0.412	0.253	0.038	0.195	0.102	0.1
