# Supplementary material for: Postcranial heterochrony, modularity, integration and disparity in the prenatal ossification in bats (Chiroptera)
Source: BMC Evol Biol. 2019 Mar 12;19:75. doi: 10.1186/s12862-019-1396-1 (PMC6417144; doi:10.1186/s12862-019-1396-1)
Supplement: Supplementary file 12 — Ossification sequence data used in this study. (XLS 40 kb) [file 12862_2019_1396_MOESM12_ESM.xls]

## Sheet: HetSeq3
Class	Suborder	Family	Species	Humeri	Radius	Ulna	Carpals	Metacarpals	Manual phalanges	Femur	Tibia	Fibula	Tarsals	Metatarsals	Pedal phalanges	Clavicle (= Furcula)	Scapula	Cervical v.	Thoracic v.	Lumbar v.	Sacral v.	Caudal v.	Ilium	Ischium	Pubis	Sternum	Ribs
Chiroptera	Yinpterochiroptera	Hipposideridae	Aselliscus dongbacana	0.0909091	0.0909091	0.272727	1	0.363636	0.818182	0	0.181818	0.363636	0.636364	0.363636	0.454545	0	0.181818	0.363636	0.272727	0.272727	0.545455	0.909091	0.272727	0.727273	0.727273	1	0.0909091
Chiroptera	Yinpterochiroptera	Hipposideridae	Aselliscus stoniczkanus	0.0555556	0.222222	0.277778	1	0.666667	0.888889	0.166667	0.333333	0.611111	0.722222	0.666667	0.833333	0	0.333333	0.5	0.388889	0.555556	0.666667	0.833333	0.444444	0.777778	0.888889	0.944444	0.111111
Chiroptera	Yinpterochiroptera	Pteropodidae	Cynopterus sphinx	0	0.333333	0.166667	1	0.5	0.666667	0.166667	0.333333	0.333333	0.5	0.5	0.666667	0	0.333333	0.5	0.5	0.5	0.5	0.666667	0.333333	0.5	0.5	0.833333	0.333333
Chiroptera	Yangochiroptera	Vespertilionidae	Hesperoptenus blanfordi	0	0.285714	0.285714	1	0.571429	0.571429	0.142857	0.285714	0.285714	0.571429	0.571429	0.571429	0	0.142857	0.428571	0.428571	0.571429	0.571429	0.714286	0.285714	0.571429	0.571429	0.857143	0.142857
Chiroptera	Yinpterochiroptera	Hipposideridae	Hipposideros larvatus	0	0	0	1	0.25	0.5	0	0	0.125	0.375	0.25	0.375	0	0.375	0.5	0.375	0.375	0.5	0.75	0.25	0.875	0.625	1	0.25
Chiroptera	Yangochiroptera	Vespertilionidae	Kerivoula hardwickii	0.125	0.25	0.25	1	0.75	0.875	0.25	0.375	0.5	0.875	0.75	0.875	0	0.375	0.625	0.875	0.875	0.875	0.875	0.625	0.875	1	1	0.25
Chiroptera	Yangochiroptera	Miniopteridae	Miniopterus schreibersii	0	0	0	1	0	0	0	0	0	0.333333	0	0	0	0	0	0	0	0	0.666667	0.333333	0.333333	0.333333	0.666667	0
Chiroptera	Yangochiroptera	Vespertilionidae	Myotis sp	0	0.25	1	1	0.5	1	0.25	0.5	0.25	0.75	0.75	1	0	0.25	0.5	0.5	0.75	0.75	1	0.25	1	0.75	1	0.25
Chiroptera	Yinpterochiroptera	Rhinolophidae	Rhinolophus pearsoni	0	0	0	1	0.5	1	0	0.5	0.5	0.5	0.5	0.5	0	0.5	0.5	0.5	0.5	0.5	1	0.5	1	1	1	0
Chiroptera	Yinpterochiroptera	Rhinolophidae	Rhinolophus pusillus	0	0.5	0.5	1	1	1	0.5	0.5	0.5	1	1	1	0	0.5	1	1	1	1	1	1	1	1	1	0.5
Chiroptera	Yinpterochiroptera	Rhinolophidae	Rhinolophus thomasi	0.0769231	0.153846	0.153846	0.923077	0.307692	0.615385	0.153846	0.153846	0.153846	0.692308	0.307692	0.384615	0	0.230769	0.538462	0.461538	0.461538	0.538462	0.769231	0.230769	0.846154	0.769231	1	0.153846
Chiroptera	Yinpterochiroptera	Pteropodidae	Rousettus amplexicaudatus	0	0	0.333333	1	0.375	0.625	0	0.125	0.333333	0.666667	0.75	0.625	0	0	0.25	0.5	0.5	0.666667	0.666667	0.666667	0.666667	0.666667	1	0
Chiroptera	Yangochiroptera	Vespertilionidae	Myotis ater	0.5	0.5	0.5	1	0.5	0.5	0.5	0.5	0.5	1	0.5	0.5	0	0.5	0.5	0.5	0.5	0.5	1	0.5	1	0.5	1	0.5
Chiroptera	Yangochiroptera	Vespertilionidae	Myotis lucifugus	0.25	0.25	0.166667	1	0.5	1	0.25	0.25	0.166667	0.833333	0.75	0.5	0	0.5	0.5	0.5	0.5	0.833333	0.833333	0.333333	0.666667	0.666667	0.5	0.5
Aves	Neognathae	Galliformes	Meleagris gallopavo	0.785714	0.857143	0.857143	1	0.642857	0.571429	0.928571	0.857143	0.785714	1	0.785714	0.428571	0.714286	0.642857	0.214286	0.142857	0.0714286	0.0714286	0	0.357143	0.285714	0.5	1	0.5
Aves	Neognathae	Galliformes	Coturnix coturnix	0.75	0.875	0.875	0	0.875	0.375	1	1	0.875	0	0.75	0.5	1	0.625	0.125	0	0	0	0	0.375	0.25	0.5	0	0.375
Aves	Palaeognathae	Struthioniformes	Struthio sp.	0.8	0.8	0.8	1	0.6	0.3	0.8	0.9	0.8	1	0.8	0.7	1	0.4	0.1	0.3	0.3	0.3	0	0.2	0.6	0.6	1	0.5
Aves	Palaeognathae	Casuariiformes	Dromaius novaehollandiae	0.888889	0.777778	0.777778	1	0	0.333333	0.888889	0.888889	0.888889	0.111111	0.888889	0.555556	0.666667	0.555556	0.444444	0.444444	0.444444	0.444444	0.333333	0.555556	0.666667	0.666667	0.222222	0.666667
Aves	Neognathae	Anseriformes	Somateria mollissima	0.875	0.875	0.875	1	0.75	0.625	0.875	0.875	0.875	0.125	0.875	1	0.75	0.75	0.375	0.375	0.375	0.375	0.25	0.5	0.75	0.75	0	0.75
Aves	Neognathae	Anseriformes	Anas platyrhynchos	0.9	0.9	0.9	1	0.8	0.3	0.9	0.9	0.9	1	0.9	0.6	0.9	0.7	0.2	0.1	0.1	0.1	0	0.5	0.5	0.4	1	0.6
Aves	Neognathae	Anseriformes	Cairina moschata	0.9	0.9	0.9	1	0.7	0.3	0.9	0.9	0.9	1	0.9	0.4	0.8	0.7	0.1	0.1	0.1	0.1	0	0.2	0.6	0.5	1	0.4
Aves	Neognathae	Charadriiformes	Larus ridibundus	0.9	0.9	0.9	1	0.6	0.1	0.8	0.9	0.9	1	0.6	0.2	0.7	0.6	0.3	0.3	1	1	1	0.4	0.5	0	1	0.4
Aves	Neognathae	Charadriiformes	Larus argentatus	0.75	0.75	0.75	1	0.5	0	0.75	0.75	0.75	1	0.75	0.25	0.75	0.25	1	1	1	1	1	0	0	0.25	1	1
Aves	Neognathae	Charadriiformes	Larus canus	0.875	0.875	0.875	1	0.625	0.375	0.75	0.875	0.875	1	0.625	0.375	0.75	0.625	0	0.125	1	1	1	0.375	0.5	0.25	1	0.375
Aves	Neognathae	Pelecaniformes	Phalacrocorax auritus	0.875	0.75	0.625	1	0.5	0	0.625	0.75	0.875	1	0.75	0.25	0.625	0.375	1	1	1	1	1	0.125	0.25	0.125	1	0.375
Aves	Neognathae	Galliformes	Gallus gallus	0.916667	0.916667	0.833333	1	0.666667	0.416667	0.833333	0.833333	0.833333	1	0.75	0.5	0.916667	0.583333	0.333333	0.166667	0.0833333	0.0833333	0	0.5	0.25	0.583333	1	0.583333
Aves	Neognathae	Charadriiformes	Sterna hirundo	0.909091	0.909091	0.909091	1	0.636364	0.454545	0.727273	0.909091	0.909091	1	0.636364	0.545455	0.818182	0.272727	0.0909091	0.0909091	0.0909091	0.0909091	0	0.181818	0.181818	0.363636	1	0.272727
Aves	Neognathae	Charadriiformes	Stercorarius skua	0.888889	0.888889	0.888889	1	0.444444	0.222222	0.777778	0.888889	0.888889	1	0.666667	0.333333	0.666667	0.555556	0.222222	0.222222	0.111111	0.111111	0	0.444444	0.444444	0.555556	1	0.555556
Non-volant Mammalia	Rodentia		Cryptotis parva	0.333333	0.333333	0.333333	1	0.833333	0.5	0.333333	0.333333	0.333333	1	1	0.833333	0	0.333333	0.333333	0.333333	0.5	0.5	0.666667	0.5	0.5	0.833333	0.5	0.166667
Non-volant Mammalia	Rodentia		Talpa europaea	0.25	0.125	0.125	1	0.875	0.875	0.25	0.125	0.125	0.875	0.875	0.875	0	0.125	0.125	0.125	0.375	0.625	0.75	0.5	0.875	0.875	0.625	0
Non-volant Mammalia	Cetartiodactyla		Bos taurus	0.125	0.25	0.25	1	0.375	0.375	0.125	0.25	0.25	0.75	0.375	0.375	0	0.25	0.375	0.375	0.25	0.25	0.5	0.375	0.375	0.875	0.625	0.25
Non-volant Mammalia	Cetartiodactyla		Sus scrofa	0	0	0	1	0.363636	0.363636	0	0	0.0909091	0.727273	0.545455	0.545455		0.0909091	0.272727	0.272727	0.272727	0.272727	0.454545	0.0909091	0.636364	0.909091	0.818182	0.181818
Non-volant Mammalia	Rodentia		Rattus norvegicus	0.142857	0.142857	0.142857	1	0.428571	0.857143	0.285714	0.285714	0.285714	0.714286	0.428571	0.857143	0	0.285714	0.285714	0.285714	0.428571	0.428571	0.428571	0.285714	0.571429	0.571429	0.571429	0.142857
Non-volant Mammalia	Rodentia		Meriones unguiculatus	0.142857	0.142857	0.142857	1	0.428571	0.571429	0.142857	0.142857	0.142857	0.857143	0.571429	0.571429	0	0.142857	0.142857	0.285714	0.285714	0.428571	0.714286	0.285714	0.571429	1
Non-volant Mammalia	Rodentia		Peromyscus melanophrys	0.333333	0.333333	0.333333	1	0.666667	0.666667	0.333333	0.333333	0.333333	1	0.666667	0.666667	0	0.333333	0.333333	0.333333	0.333333	0.333333	0.666667	0.333333	0.666667	0.666667	0.666667	0.333333
Non-volant Mammalia	Rodentia		Mesocricetus auratus	0.142857	0.285714	0.285714	1	0.428571	0.428571	0.285714	0.285714	0.285714	0.857143	0.714286	0.428571	0	0.285714	0.285714	0.285714	0.285714	0.428571	0.714286	0.285714	0.714286	0.714286	0.571429	0.142857
Non-volant Mammalia	Rodentia		Mus musculus	0	0	0	1	0.666667	1	0	0.166667	0.166667	0.833333	0.666667	1	0	0	0.333333	0.333333	0.333333	0.5	0.666667	0.166667	0.5	0.666667	0.666667	0
Non-volant Mammalia	Rodentia		Rhabdomys pumilio	0	0	0	1	0.5	0.8	0	0	0.1	0.9	0.6	0.9	0	0	0	0.1	0.2	0.4	0.9	0.1	0.3	0.6	0.7	0
Non-volant Mammalia	Rodentia		Octodon degus	0	0	0	1	0.5	0.25	0	0	0	0.75	0.5	0.5	0	0	0	0.25	0.25	0.5	0.5	0	0	0.75	0.5	0
