# Supplementary material for: Postcranial heterochrony, modularity, integration and disparity in the prenatal ossification in bats (Chiroptera)
Source: BMC Evol Biol. 2019 Mar 12;19:75. doi: 10.1186/s12862-019-1396-1 (PMC6417144; doi:10.1186/s12862-019-1396-1)
Supplement: Supplementary file 13 — Metric growth data used in this study. (XLSX 17 kb) [file 12862_2019_1396_MOESM13_ESM.xlsx]

## Sheet: Sheet1
Species	Specimen	Stage	HL	CL	SL	FL	RiL	TL	FiL	RL	UL	StL	MPL	PPL	McL	MtL	TaL	CaL	CvL	TvL	LvL	SvL	CavL	IlL	IsL	PuL
Aselliscus dongbacana	As_do_1	6	2.48	2.72	1.4	1.63	1.8	1.26	1.04	2.73	0	0	0	0	1.46		0	0	2.67	1.9	1.24	0	0	0.66	0	0
Aselliscus dongbacana	As_do_2	9	4.89	4.3	3.05	3.54	3.2	3.99	3.5	6.73	7.56	0	1.99	1.81	4.1	1.09	0.75	0	3.98	2.56	1.89	1.41	0.56	1.56	1.19	1.36
Aselliscus dongbacana	As_do_3	4	1.62	2.05	0.8	1.02	1.6	0.85	0.75	1.32	1.27	0	0	0	0	0	0	0	2.16	1.46	1.3	0	0	0.29	0	0
Aselliscus dongbacana	As_do_4	8	4.48	4.27	2.73	3.16	2.97	3.74	3.2	5.93	6.4	0	1.81	1.53	3.56	1.21	0.62	0	3.84	2.48	1.54	1.31	0.4	1.42	0.99	1.08
Aselliscus dongbacana	As_do_5	10	5.83	4.72	3.5	4.02	3.82	4.8	3.93	7.91	7.68	1.58	2.53	1.77	4.84	1.31	0.93	0.52	4.25	2.81	2.23	1.62	0.76	1.83	1.5	1.77
Aselliscus dongbacana	As_do_6	10	6.15	4.89	3.43	4.31	3.64	5.04	4.49	8.73	9.55	1.28	2.67	1.91	5.01	1.36	1	0.51	4.19	2.71	2.35	1.67	1.08	1.78	1.41	1.74
Aselliscus dongbacana	As_do_7	9	6.29	5.1	3.72	4.47	3.67	5.27	5.14	9.01	9.77	1.39	2.79	1.94	5.48	1.44	0.98	0.5	4.08	3.27	2.5	1.56	1.18	1.81	1.53	1.8
Aselliscus dongbacana	As_do_8	8	4.05	4	2.58	2.89	2.85	3.11	1.31	5.18	4.07	0		1.65	2.84	0.85	0.46	0	3.77	2.52	1.54	1.25	0	1.28	0.92	0.74
Aselliscus dongbacana	As_do_9	8	3.49	3.39	2.18	2.54	2.45	2.84	2.28	4.15	4.05	0	1.19	1.68	2.3	0.51		0	3.37	2.32	1.41	1.14	0	1.13	0.63	0.54
Aselliscus dongbacana	As_do_10	7	2.47	2.55	1.38	1.5	1.9	1.58	1.37	2.32	2.82	0			1.27		0	0	2.57	1.85	1.34	0.9	0	0.68	0	0
Aselliscus dongbacana	As_do_11	10	5.74	4.67	3.3	4.02	4.19	4.62	4.18	7.91	9.25	1.09	2.42	1.81	4.88	1.33	0.8	0.41	4.2	2.73	1.52	1.44	1	1.74	1.21	1.43
Aselliscus dongbacana	As_do_12	9	4	4.01	2.55	2.87	3.04	3.26	2.85	5.12	5.5	0.4	1.51	1.52	3.04	0.88	0.45	0	3.83	2.5	1.63	1.38	0.81	1.38	0.89	0.98
Aselliscus dongbacana	As_do_13	8	4.59	4.24	2.95	3.3	3.15	3.85	3.3	5.97	6.88	0.73	1.84	1.82	3.63	1.06	0.67	0	4.17	2.65	1.55	1.45	0.91	1.45	1.14	1.25
Aselliscus dongbacana	As_do_14	8	3.48	3.5	2.16	2.39	2.55	2.81		4.19	3.77	0		1.3	2.91	0.68		0	3.41	2.28	1.47	1.14	0.59	1.09	0.59	0.5
Aselliscus stoniczkanus	As_sto_1	7	2.51	2.94	1.63	1.66	1.96	1.5		3.03	2.64	0	0	0	0	0	0	0	2.86	2.03	1.32	0	0	0.71	0	0
Aselliscus stoniczkanus	As_sto_2	8	3.59	3.54	2.3	2.57	2.44	3	2.21	4.63	4.31	0	1.57	1.51	2.71	0.52		0	3.52	2.35	1.37	1.14	0.53	1.23	0.64	0.59
Aselliscus stoniczkanus	As_sto_3	5	2.13	2.32	1.07	1.31	1.79	1.42	1.26	1.83	1.52	0	0	0	0	0	0	0	2.33	1.71	1.38	0	0	0.51	0	0
Aselliscus stoniczkanus	As_sto_4	8	3.12	3.3	2.14	2.25	2.4	2.77	2.32	3.96	3.9	0		1.11	2.47	0.53		0	3.38	2.29	1.41	1.15	0	1.05	0.33	0
Aselliscus stoniczkanus	As_sto_5	10	4.1	4.17	2.74	3.11	2.93	3.64	3.22	5.62	4.7	0.68	1.62	1.6	2.96	1.06	0.47	0	3.78	2.42	1.46	1.24	0.37	1.45	1.09	0.97
Aselliscus stoniczkanus	As_sto_6	4	1.79	2.28	1.05	1.23	1.67	1.38	0	1.92	1.66	0	0	0	0	0	0	0	2.35	1.66	1.4	0	0	0.56	0	0
Aselliscus stoniczkanus	As_sto_7	9	4.6	4.34	2.94	3.26	3.03	3.93	3.44	6.31	7.28	0.81	1.8	1.81	3.78	1.18	0.7	0	3.91	2.53	1.53	1.29	0.83	1.57	1.09	1.11
Aselliscus stoniczkanus	As_sto_8	7	2.98	3.31	2.04	2.24	2.39	2.43	1.89	3.73	2.99	0	0	0	2.53	0.93	0	0	3.1	2.15	1.38	1.02	0.28	0.91	0.35	0
Aselliscus stoniczkanus	As_sto_9	7	2.84	2.96	1.65	1.97	2.2	2.06	1.77	3.44		0	0	0	2.52	0.66	0	0	2.87	1.93	1.22	0	0	0.85	0	0
Aselliscus stoniczkanus	As_sto_10	8	3.35	3.67	2.28	2.46	2.52	2.89	2.31	4.31	4.87	0	0	1.3	2.73	1.11	0.53	0	3.41	2.33	1.41	1.19	0.57	1.18	0.66	0
Aselliscus stoniczkanus	As_sto_11	7	2.67	2.99	1.58	1.82	1.87	1.95	1.08	3.1		0	0	0	2.2	0.68	0	0	2.83	2.01	1.22	0	0	1.12	0	0
Aselliscus stoniczkanus	As_sto_12	8	3.06	3.38	1.9	2.24	2.22	2.53	1.27	3.67	3.39	0	0	0	2.34		0.42	0	3.22	2.25	1.33	0.99	0	0.86	0	0
Aselliscus stoniczkanus	As_sto_13	2	1.16	1.47	0	0	0.99	0	0	0	0	0	0	0	0	0	0	0	0	0	0	0	0	0	0	0
Aselliscus stoniczkanus	As_sto_14	1	0	1.38	0	0	0.89	0	0	0	0	0	0	0	0	0	0	0	0	0	0	0	0	0	0	0
Aselliscus stoniczkanus	As_sto_15	4	0	1.82	0.8	0.52	1.38	0	0	0.6	0	0	0	0	0	0	0	0	1.93	1.33	0	0	0	0	0	0
Aselliscus stoniczkanus	As_sto_16	1	0	1.38	0	0	1.04	0	0	0	0	0	0	0	0	0	0	0	0	0	0	0	0	0	0	0
Cynopterus sphinx	Cy_sp_1	8	4.86	3.42	3.1	3.72	2.74	3.94	3.65	6.75	5.65	1.05	2.1	1.97	5.65	1.08	0.89	0	3.52	2.33	1.34	1.05	0.62	1.75	1.12	1.51
Cynopterus sphinx	Cy_sp_4	10	13.18	6.9	6.26	6.33	6.97	7.37	5.01	15.7	17.93	2.85	5.14	4.39	10.49	2.14	1.76	0	5.28	3.27	2.09	1.48	0.78	3.41	2.08	2.79
Cynopterus sphinx	Cy_sp_5	3	1.96	2.01	0.4	0.78	1.66	0.52	0.25	1.31	1.7	0	0	0	0	0	0	0	0	0	0	0	0	0.28	0	0
Cynopterus sphinx	Cy_sp_6	3		1.61	0	0.39	0	0	0	0	0	0	0	0	0	0	0	0	0	0	0	0	0	0	0	0
Rhinolophus thomasi	Rhi_tho_1	1	0.33	1.09	0	0	0	0	0	0	0	0	0	0	0	0	0	0	0	0	0	0	0	0	0	0
Rhinolophus thomasi	Rhi_tho_2	8	3.34	1.85	3.18	2.36	2.41	2.39	2.24	3.45	4.2	0	0.31	0.8	2.17	0.37	0.24	0	3.09	2.06	1.65	0.97	0	1.05	0	0
Rhinolophus thomasi	Rhi_tho_3	7	2.86	2.81	1.91	1.82	2.37	2.03	1.63	3.04	3.63	0	0.39	0.38	1.89	0.36	0.22	0	3	1.98	1.38	1.03	0.32	0.95	0	0.11
Rhinolophus thomasi	Rhi_tho_4	7	3.27	3.15	2.1	2.15	2.37	2.39	2.02	3.51	4.12	0	0	0.89	2.26	0.48	0.23		3.12	2.17	1.65	1.1	0	1.07	0	0.37
Rhinolophus thomasi	Rhi_tho_5	8	4.03	3.62	2.54	2.75	2.69	3.33	2.94	4.42	5.21	0	1.08	1.3	3.23	0.8		0.33	3.53	2.34	1.99	1.37	0.36	1.47	0	0.56
Rhinolophus thomasi	Rhi_tho_6	6	2.68	2.56	1.66	0.68	2.11	1.64	1.38	2.58	3.35	0	0	0.49	1.26	0.27	0	0	2.51	1.84	1.46	0.92	0	0.84	0	0
Rhinolophus thomasi	Rhi_tho_7	7	2.96	3.14	1.65	2.03	2.08	2.03	1.72	2.86	3.23	0	0	0.58	1.54	0.22	0	0	2.88	2.01	1.48	0.56	0	0.83	0	0
Rhinolophus thomasi	Rhi_tho_8	9	5.06	4.58	2.76	2.9	3.44	2.95	2.63	5.56	6.59	0	1.3	1.06	3.84	0.52	0.42	0	4.11	2.47	1.94	1.41	0.49	1.35	0.96	0.9
Rhinolophus thomasi	Rhi_tho_9	8	3.83	3.59	2.22	2.72	2.65	2.77	2.36	4.02	4.64	0	0.68	1.07	2.89	0.56		0	3.49	2.35	1.85	1.07	0.28	1.3	0.44	0
Rhinolophus thomasi	Rhi_tho_10	6	2.32	2.36	1.18	1.59	2.06	1.53		2.26	2.16	0	0	0.14	1	0.19	0.07	0	2.5	1.76	0.52	0	0	0.45	0	0
Rhinolophus pearsoni	Rhi_pea_1	4	2.14	2.29	1.41	1.38	1.7	1.36	1.16	2.17	2.67	0	0	0.14	0.95	0.14	0.13		2.14	1.38	0.82	0.48	0	0.58	0	0
Rhinolophus pusillus	Rhi_pus_1	3	1.38	2.19	0.63	0.78	1.62	0.54	0.34	1.05	1.31	0	0	0	0	0	0	0	0	0	0	0	0	0	0	0
Hesperoptenus blanfordi	Hes_bla_1	5	2.45	2.52	1.65	1.53	1.84	1.67	1.51	2.71	2.63	0		0.15	1.79	0.11		0	2.43	1.76	1.37	0.89	0.24	0.84	0	0.37
Hesperoptenus blanfordi	Hes_bla_2	4	1.45	1.84	1.24	0.77	1.56	0.55	0.5	1.03	1.18	0	0	0	0	0	0	0	2.03	1.38	0	0	0	0.46	0	0
Hesperoptenus blanfordi	Hes_bla_3	8	4.09	3.66	3.4	2.33	2.68	2.49	2.56	4.63	5.3	0.98	1.71	1.01	4.1	0.64	0.59	0	3.72	2.43	1.36	1.16	0.46	1.4	0.88	1.16
Hesperoptenus blanfordi	Hes_bla_4	8	4.92	4.35	3.9	2.85	2.96	3.08	2.98	5.67	5.89	1.05	2.13	1.31	5.17	0.81	0.75	0.48	3.95	2.39	1.31	1.25	0.64	1.57	1.02	1.47
Hesperoptenus blanfordi	Hes_bla_5	1	0.69	1.35	0.25	0	0.44	0	0	0	0	0	0	0	0	0	0	0	0	0	0	0	0	0	0	0
Hipposideros larvatus	Hip_lar_4	8	3.62	3.05	1.72	1.9	2.26	1.74	1.49	3.36	3.68	0		0.13	1.61	0.25	0.15	0	2.99	2.07	1.47	0.22	0	0.62	0	0
Hipposideros larvatus	Hip_lar_5	8	3.99	3.61	2.09	2.22	2.55	2.22	2.04	4.07	4.6	0	0.36	0.52	2.4	0.26	0.54	0	3.46	2.22	1.78	1.22	0.3	0.92	0	0.24
Hipposideros larvatus	Hip_lar_6	7	3.41	3.08	1.54	1.84	2.21	1.63	1.45	3.15	3.4	0	0.27	0.43	1.28	0.23	0	0	2.03	1.9	1.51	0	0	0.48	0	0
Hipposideros larvatus	Hip_lar_7	9	5.62	4.73	3.18	3.18	3.53	3.44	3.24	6.69	7.92	0	2.07	1.45	5.09	0.77	0.75	0	4.48	2.94	1.99	1.54	0.6	1.69	1.22	1.3
Kerivoula hardwickii	Ker_hard_3	4	0.78	1.24	0.71	0.46	0.86	0.25	0.32	0.45	0.77	0	0	0	0	0	0	0	0	0	0	0	0	0.27	0	0
Kerivoula hardwickii	Ker_hard_4	5	2.16	2.26	1.53	1.5	1.54	1.6	1.49	2.44	2.62	0	0.65	0.54	2.05	0.19	0.22	0	2.29	1.86	1.21	0.93	0.39	0.89	0.43	0
Kerivoula hardwickii	Ker_hard_5	2	0.62	1.19	0.41	0.37	0.49	0	0	0.29	0.47	0	0	0	0	0	0	0	0	0	0	0	0	0	0	0
Kerivoula hardwickii	Ker_hard_6	5	1.78	2.21	0.98	1.02	1.64	0.94	0.76	1.55	1.83	0	0	0	0	0	0	0		0	0	0	0	0.27	0	0
Kerivoula hardwickii	Ker_hard_10	3	0.59	1.26	0	0.32	0.74	0.21	0.18	0.32	0.52	0	0	0	0	0	0	0	0	0	0	0	0	0	0	0
Kerivoula hardwickii	Ker_hard_12	2	0.66	1.35	0	0.31	0.63	0	0	0.22	0.48	0	0	0	0	0	0	0	0	0	0	0	0	0	0	0
Kerivoula hardwickii	Ker_hard_13	4	1.4	1.65	1.07	1	1.16	0.61	0.55	1.06	1.23	0	0	0	0	0	0	0	1.72	1.28	0	0	0	0	0	0
Miniopterus schreibersii	Min_schr_1	10	6.9	5.57	5.15	4.95	4.05	5.32	5.28	8.84	10.32	1.36	1.76	2.23	6.45	2.04	1.7	0.4	4.86	2.59	1.69	1.71	0.91	2.99	1.97	2.59
Miniopterus schreibersii	Min_schr_2	10	6.28	5.18	4.88	4.59	3.74	4.84	4.73	7.98	9.31	1.18	1.66	2.21	5.95	1.62	1.71	0	4.76	2.64	1.82	1.72	0.87	2.75	1.87	2.46
Myotis sp	Myo_1	5	2.5	2.43	1.68	1.49	1.78	1.62	1.47	2.65	2.46	0	0	0	1.81	0.07	0.2	0	2.42	1.76	1.11	0.58	0	0.86	0	0.37
Myotis sp	Myo_2	4	1.51	1.79	1.26	0.75	1.41	0.55	0.49	1.05	1.17	0	0	0	0	0	0	0	2.01	1.29	0	0	0	0.49	0	0
